# Supplementary material for: Size-Dependent Impact of Magnetic Nanoparticles on Growth and Sporulation of Aspergillus niger
Source: Molecules. 2022 Sep 9;27(18):5840. doi: 10.3390/molecules27185840 (PMC9502663; doi:10.3390/molecules27185840)
Supplement: Supplementary file 1 [file molecules-27-05840-s001.zip]

Archive with 1 entries (1 files):
- molecules-1897740-supplementary.pdf
